# Supplementary material for: Tropism, intracerebral distribution, and transduction efficiency of HIV- and SIV-based lentiviral vectors after injection into the mouse brain: a qualitative and quantitative in vivo study
Source: Histochem Cell Biol. 2017 Apr 10;148(3):313–29. doi: 10.1007/s00418-017-1569-1 (PMC5539277; doi:10.1007/s00418-017-1569-1)
Supplement: Supplementary file 7 — Supplementary material 7 (XLSX 13 KB) [file 418_2017_1569_MOESM7_ESM.xlsx]

## Sheet: Tabelle1
Online Resource 6 Numbers and rostro-caudal spread of transduced neurons and spread of all transduced cells within the mouse brain after injection of the transgenic lentiviral vectors PBjSEW, HIV-2SEW and HIV-1SEW without or with the accessory proteins Vpx or Vpr.
Viral vector	PBjSEW								PBjSEW(Vpx)
Brain No.	N(transduced neurons)	Spread(transduced neurons) (μm)	Rostral spread(transduced neurons) (μm)	Caudal spread(transduced neurons) (μm)	Spread(transduced cells) (μm)	Rostral spread(transduced cells) (μm)	Caudal spread(transduced cells) (μm)		N(transduced neurons)	Spread(transduced neurons) (μm)	Rostral spread(transduced neurons) (μm)	Caudal spread(transduced neurons) (μm)	Spread(transduced cells) (μm)	Rostral spread(transduced cells) (μm)	Caudal spread(transduced cells) (μm)
1	18401.9	2160	720	1440	2520	720	1800		1427.74	1080	378	702	2520	1080	1440
2	60758.1	5040	1800	3240	5760	2520	3240		8249.14	2160	0	2160	3240	1080	2160
3	54254	4950	1800	3150	6750	3240	3510		11739.2	4680	2142	2538	5040	2142	2898
4	18243.3	2520	720	1800	3618	1458	2160		4759.12	720	720	0	3582	1440	2142
5	47749.8	5400	1800	3600	5760	2160	3600		9835.51	3240	1080	2160	3600	1440	2160
6	48384.4	5760	1800	3960	6120	2160	3960		3807.3	2880	1440	1440	3600	1800	1800
Viral vector	HIV-2SEW								HIV-2SEW(Vpx)
Brain No.	N(transduced neurons)	Spread(transduced neurons) (μm)	Rostral spread(transduced neurons) (μm)	Caudal spread(transduced neurons) (μm)	Spread(transduced cells) (μm)	Rostral spread(transduced cells) (μm)	Caudal spread(transduced cells) (μm)		N(transduced neurons)	Spread(transduced neurons) (μm)	Rostral spread(transduced neurons) (μm)	Caudal spread(transduced neurons) (μm)	Spread(transduced cells) (μm)	Rostral spread(transduced cells) (μm)	Caudal spread(transduced cells) (μm)
1	10470.1	1800	360	1440	2520	720	1800		6028.22	1800	1080	720	2160	1080	1080
2	15546.5	1440	342	1098	1818	720	1098		18719.2	2160	1080	1080	3240	1440	1800
3	12056.4	2880	720	2160	2880	720	2160		59489	2520	702	1818	3240	1062	2178
4	12056.4	3240	720	2520	3960	1440	2520		15546.5	2520	720	1800	2520	720	1800
5	14277.4	2880	360	2520	3222	360	2862		37121.1	5400	2160	3240	5400	2160	3240
6	32203.4	4680	1800	2880	5400	2520	2880		47273.9	5040	1440	3600	6120	2160	3960
Viral vector	HIV-1SEW								HIV-1SEW(Vpr)
Brain No.	N(transduced neurons)	Spread(transduced neurons) (μm)	Rostral spread(transduced neurons) (μm)	Caudal spread(transduced neurons) (μm)	Spread(transduced cells) (μm)	Rostral spread(transduced cells) (μm)	Caudal spread(transduced cells) (μm)		N(transduced neurons)	Spread(transduced neurons) (μm)	Rostral spread(transduced neurons) (μm)	Caudal spread(transduced neurons) (μm)	Spread(transduced cells) (μm)	Rostral spread(transduced cells) (μm)	Caudal spread(transduced cells) (μm)
1	25382	4680	2520	2160	5760	2520	3240		31568.8	3600	720	2880	4680	1080	3600
2	59489	5040	2880	2160	6120	2880	3240		43149.4	2880	1080	1800	4320	1440	2880
3	23795.6	3600	720	2880	5040	2160	2880		28713.4	3600	720	2880	7200	3240	3960
4	23795.6	1080	360	720	3240	1080	2160		9042.33	2520	702	1818	3240	1782	1458
5	30934.3	3240	1080	2160	5040	2520	2520		18877.8	2502	720	1782	4302	2520	1782
6	30458.4	4680	2160	2520	4680	2160	2520		36327.9	3600	720	2880	4680	1800	2880
Rostral and caudal spread give the maximal distance in μm from the injection canal, where transduced neurons or cells can be found.
Spread represents the sum of rostral and caudal spread.
N = number
